# Supplementary material for: A prospective observational study of community acquired pneumonia in Kenya: the role of viral pathogens
Source: BMC Infect Dis. 2021 Jul 23;21:703. doi: 10.1186/s12879-021-06388-x (PMC8300991; doi:10.1186/s12879-021-06388-x)
Supplement: Supplementary file 1 — Additional file 1. [file 12879_2021_6388_MOESM1_ESM.xlsx]

## Sheet: Final
Sex	Ages	Ward	Length of stay	Cough	Fever	DIB	Desaturation	Malaise	Sore throat	Myalgia arthralgia	CNS	Headache	Wheezing	GIT	Hemoptysis	Others	Duration of symptoms (days)	Chest findings	Criteria for SARI	Temperature	Temperature equal to or above 38	Respiratory rate	Tachypnea	Heart rate	Tachycardia	Collection date (after admission)	PCR test	Viral pathogen identified	Virus alone	Bacteria alone	Virusvirus	Virusbacteria	Fungal	Any pathogen identified	Sample type	Inf. A	Rhino	Inf. B	H1N1	Cor229	Cor 63	CorHKU1	Cor43	Para3	Para2	Para4	Para1	HMPVAB	Hbov
1	77	2	10	yes	yes	1	1	yes	no	no	yes	no	no	no	no	no	3	1	1	37	2	21	1	86	2	1	Positive	Rhino	1	2	2	2	2	1	1	2	1	Negative	1	Negative	Negative	Negative	Negative	Negative	Negative	Negative	Negative	Negative	Negative
2	30	2	3	yes	yes	2	2	yes	no	no	no	yes	no	yes	no	no	2	1	1	39.5	1	18	2	84	2	1	Positive	Rhino	2	2	2	1	2	1	1	2	1	Negative	2	Negative	Negative	Negative	Negative	Negative	Negative	Negative	Negative	Negative	Negative
2	55	1	9	yes	yes	1	1	no	yes	no	no	no	no	no	no	no	3	2	1	39.4	1	20	2	138	1	2	Positive	InfA(H1N1),Rhino	2	2	1	2	2	1	1	1	1	Negative	1	Negative	Negative	Negative	Negative	Negative	Negative	Negative	Negative	Negative	Negative
2	55	2	7	yes	yes	2	2	no	no	no	no	no	no	no	yes	no	3	1	1	36.8	2	16	2	102	1	2	Negative	None	2	1	2	2	2	1	1	2	2	Negative	2	Negative	Negative	Negative	Negative	Negative	Negative	Negative	Negative	Negative	Negative
2	85	2	9	yes	yes	2	1	no	no	no	no	no	no	yes	no	no	5	1	1	36.2	2	16	2	71	2	1	Positive	Cor63	1	2	2	2	2	1	1	2	2	Negative	2	Negative	yes	Negative	Negative	Negative	Negative	Negative	Negative	Negative	Negative
1	36	2	3	yes	yes	2	2	no	no	no	no	no	yes	no	no	no	12	1	2	38.1	1	20	2	86	2	2	Positive	Rhino	2	2	2	1	2	1	1	2	1	Negative	2	Negative	Negative	Negative	Negative	Negative	Negative	Negative	Negative	Negative	Negative
2	62	2	8	yes	yes	2	1	no	no	no	no	no	no	no	no	yes	7	1	1	38.4	1	22	1	102	1	1	Negative	None	2	1	2	2	2	1	1	2	2	Negative	2	Negative	Negative	Negative	Negative	Negative	Negative	Negative	Negative	Negative	Negative
2	53	2	7	yes	yes	1	1	yes	no	no	no	no	yes	no	no	no	6	1	1	38.6	1	28	1	93	2	1	Negative	None	2	1	2	2	2	1	1	2	2	Negative	2	Negative	Negative	Negative	Negative	Negative	Negative	Negative	Negative	Negative	Negative
2	71	2	6	yes	yes	2	2	yes	no	no	no	no	no	no	no	no	3	2	2	36.5	2	16	2	85	2	3	Negative	None	2	2	2	2	2	1	1	2	2	Negative	2	Negative	Negative	Negative	Negative	Negative	Negative	Negative	Negative	Negative	Negative
2	71	2	5	yes	yes	2	1	yes	no	no	no	no	no	yes	no	no	2	2	1	40.2	1	24	1	103	1	3	Positive	AV	1	2	2	2	2	1	1	2	2	Negative	2	Negative	Negative	Negative	Negative	Negative	Negative	Negative	Negative	Negative	Negative
1	59	2	7	yes	yes	1	2	no	no	no	no	no	no	no	no	yes	5	1	1	36.7	2	17	2	112	1	2	Positive	Para2	1	2	2	2	2	1	1	2	2	Negative	2	Negative	Negative	Negative	Negative	Negative	yes	Negative	Negative	Negative	Negative
2	27	2	3	yes	yes	2	1	no	no	no	no	no	no	no	no	yes	2	2	1	39	1	17	2	103	1	3	Negative	None	2	1	2	2	2	1	1	2	2	Negative	2	Negative	Negative	Negative	Negative	Negative	Negative	Negative	Negative	Negative	Negative
2	69	2	21	yes	yes	2	1	no	no	no	no	no	no	yes	no	no	10	2	2	36.1	2	20	2	138	1	2	Positive	infA(H1N1),Rhino	2	2	2	1	2	1	1	1	1	Negative	1	Negative	Negative	Negative	Negative	Negative	Negative	Negative	Negative	Negative	Negative
1	61	1	8	yes	yes	2	1	no	no	no	yes	no	no	no	no	no	2	1	1	40.2	1	24	1	136	1	1	Positive	Para2	2	2	2	1	2	1	1	2	2	Negative	2	Negative	Negative	Negative	Negative	Negative	yes	Negative	Negative	Negative	Negative
1	76	2	10	yes	yes	2	1	yes	no	no	no	no	no	yes	no	no	3	2	1	36.7	2	18	2	94	2	3	Positive	Rhino	1	2	2	2	2	1	2	2	1	Negative	2	Negative	Negative	Negative	Negative	Negative	Negative	Negative	Negative	Negative	Negative
2	38	2	3	yes	yes	2	2	no	no	yes	no	yes	no	no	no	no	2	2	2	37.2	2	20	2	90	2	2	Positive	Rhino,EV,AV	2	2	1	2	2	1	2	2	1	Negative	2	Negative	Negative	Negative	Negative	Negative	Negative	Negative	Negative	Negative	Negative
2	19	2	3	yes	yes	2	1	yes	no	no	no	no	no	no	no	no	10	1	1	39.4	1	18	2	110	1	3	Positive	hMpneumo	1	2	2	2	2	1	1	2	2	Negative	2	Negative	Negative	Negative	Negative	Negative	Negative	Negative	Negative	yes	Negative
2	38	1	13	yes	yes	1	1	yes	no	no	no	no	no	no	no	no	30	1	2	40	1	30	1	117	1	1	Negative	None	2	1	2	2	2	1	1	2	2	Negative	2	Negative	Negative	Negative	Negative	Negative	Negative	Negative	Negative	Negative	Negative
1	49	2	8	yes	yes	1	1	yes	no	no	no	yes	no	no	no	no	3	1	1	38.7	1	22	1	119	1	2	Negative	None	2	2	2	2	2	2	1	2	2	Negative	2	Negative	Negative	Negative	Negative	Negative	Negative	Negative	Negative	Negative	Negative
1	28	2	4	yes	yes	1	1	no	no	no	no	no	yes	no	no	no	2	1	1	40.2	1	29	1	142	1	2	Negative	None	2	2	2	2	2	2	1	2	2	Negative	2	Negative	Negative	Negative	Negative	Negative	Negative	Negative	Negative	Negative	Negative
2	33	2	6	yes	yes	1	2	yes	no	no	no	no	no	no	no	no	14	1	2	38	1	16	2	110	1	3	Negative	None	2	1	2	2	2	1	1	2	2	Negative	2	Negative	Negative	Negative	Negative	Negative	Negative	Negative	Negative	Negative	Negative
1	46	1	8	yes	yes	2	1	no	no	no	no	no	no	yes	no	no	7	1	1	41	1	30	1	120	1	4	Positive	InfA,AV	2	2	1	2	2	1	1	1	2	Negative	2	Negative	Negative	Negative	Negative	Negative	Negative	Negative	Negative	Negative	Negative
2	52	2	1	yes	yes	2	2	yes	no	no	no	no	no	yes	no	no	5	1	1	36.4	2	22	1	134	1	1	Negative	None	2	2	2	2	2	2	1	2	2	Negative	2	Negative	Negative	Negative	Negative	Negative	Negative	Negative	Negative	Negative	Negative
2	60	1	4	yes	yes	1	1	no	no	no	no	no	no	no	no	yes	7	1	1	38.2	1	30	1	118	1	3	Positive	infA	1	2	2	2	2	1	1	1	2	Negative	2	Negative	Negative	Negative	Negative	Negative	Negative	Negative	Negative	Negative	Negative
2	61	1	12	yes	yes	1	1	yes	no	no	no	no	no	no	no	no	7	1	1	40.7	1	26	1	118	1	2	Negative	None	2	2	2	2	2	2	1	2	2	Negative	2	Negative	Negative	Negative	Negative	Negative	Negative	Negative	Negative	Negative	Negative
2	60	2	4	yes	yes	2	1	no	no	no	no	yes	no	no	no	no	3	1	1	38.8	1	17	2	114	1	2	Negative	None	2	2	2	2	2	2	1	2	2	Negative	2	Negative	Negative	Negative	Negative	Negative	Negative	Negative	Negative	Negative	Negative
1	70	1	5	yes	yes	2	1	no	no	no	no	no	no	no	no	yes	5	2	1	38.3	1	28	1	85	2	2	Positive	InfA	1	2	2	2	2	1	1	1	2	Negative	2	Negative	Negative	Negative	Negative	Negative	Negative	Negative	Negative	Negative	Negative
2	53	2	7	yes	yes	1	1	yes	no	yes	no	no	no	no	no	no	3	2	1	39	1	20	2	120	1	4	Negative	None	2	2	2	2	2	2	1	2	2	Negative	2	Negative	Negative	Negative	Negative	Negative	Negative	Negative	Negative	Negative	Negative
2	64	1	13	yes	yes	2	2	no	no	no	no	no	no	no	no	yes	14	1	2	38	1	23	1	82	2	6	Positive	InfA(H1N1)	1	2	2	2	2	1	2	1	2	Negative	1	Negative	Negative	Negative	Negative	Negative	Negative	Negative	Negative	Negative	Negative
2	60	2	10	yes	yes	2	2	no	no	no	no	no	no	no	yes	no	3	2	1	36.7	2	20	2	103	1	4	Negative	None	2	2	2	2	2	2	1	2	2	Negative	2	Negative	Negative	Negative	Negative	Negative	Negative	Negative	Negative	Negative	Negative
2	47	2	6	yes	yes	2	2	no	no	no	no	no	no	no	no	yes	7	1	1	37.2	2	30	1	136	1	2	Positive	Rhino	2	2	2	1	2	1	2	2	1	Negative	2	Negative	Negative	Negative	Negative	Negative	Negative	Negative	Negative	Negative	Negative
1	64	2	4	yes	yes	2	1	no	no	no	no	no	yes	no	no	no	3	2	1	38.6	1	20	2	81	2	3	Positive	InfA	2	2	2	1	2	1	1	1	2	Negative	2	Negative	Negative	Negative	Negative	Negative	Negative	Negative	Negative	Negative	Negative
2	37	2	4	yes	yes	2	1	no	no	yes	yes	no	no	no	no	no	5	1	1	40	1	22	1	112	1	1	Negative	None	2	1	2	2	2	1	1	2	2	Negative	2	Negative	Negative	Negative	Negative	Negative	Negative	Negative	Negative	Negative	Negative
1	44	1	16	yes	yes	2	1	no	no	no	no	no	no	no	no	yes	2	2	1	36.6	2	24	1	91	2	4	Positive	Cor229	1	2	2	2	2	1	1	2	2	Negative	2	yes	Negative	Negative	Negative	Negative	Negative	Negative	Negative	Negative	Negative
2	65	1	7	yes	yes	2	1	no	no	no	no	no	no	yes	no	no	7	1	1	39	1	16	2	104	1	4	Negative	None	2	1	2	2	2	1	1	2	2	Negative	2	Negative	Negative	Negative	Negative	Negative	Negative	Negative	Negative	Negative	Negative
2	65	2	6	yes	yes	1	1	no	no	no	no	no	no	no	no	yes	30	2	2	38	1	28	1	112	1	4	Negative	None	2	1	2	2	2	1	1	2	2	Negative	2	Negative	Negative	Negative	Negative	Negative	Negative	Negative	Negative	Negative	Negative
2	85	2	6	yes	yes	1	1	yes	no	no	no	no	no	no	no	no	7	1	1	39.2	1	16	2	85	2	3	Positive	InfA(H1N1)	1	2	2	2	2	1	1	1	2	Negative	1	Negative	Negative	Negative	Negative	Negative	Negative	Negative	Negative	Negative	Negative
2	52	2	3	yes	yes	2	1	no	no	no	yes	no	no	no	no	no	4	1	1	39.4	1	22	1	111	1	2	Negative	None	2	2	2	2	2	2	1	2	2	Negative	2	Negative	Negative	Negative	Negative	Negative	Negative	Negative	Negative	Negative	Negative
1	63	2	8	yes	yes	1	1	no	no	no	no	no	yes	no	no	no	7	1	1	36.4	2	20	2	94	2	5	Negative	None	2	2	2	2	2	2	1	2	2	Negative	2	Negative	Negative	Negative	Negative	Negative	Negative	Negative	Negative	Negative	Negative
1	23	1	8	yes	yes	1	2	yes	no	no	no	yes	no	no	no	no	2	1	1	39.6	1	27	1	116	1	2	Positive	InfA	1	2	2	2	2	1	1	1	2	Negative	2	Negative	Negative	Negative	Negative	Negative	Negative	Negative	Negative	Negative	Negative
2	36	1	6	yes	yes	2	2	no	no	no	no	no	no	yes	no	no	2	2	1	39.2	1	20	2	102	1	4	Positive	InfA(H1N1)	1	2	2	2	2	1	1	1	2	Negative	1	Negative	Negative	Negative	Negative	Negative	Negative	Negative	Negative	Negative	Negative
1	62	1	21	yes	yes	2	1	yes	no	no	no	no	yes	yes	no	no	2	1	1	36.1	2	16	2	95	2	4	Positive	InfA(H1N1)	1	2	2	2	2	1	1	1	2	Negative	1	Negative	Negative	Negative	Negative	Negative	Negative	Negative	Negative	Negative	Negative
2	53	2	7	yes	yes	2	2	yes	no	no	no	no	no	no	no	no	4	1	1	39.7	1	20	2	142	1	3	Positive	Rhino	1	2	2	2	2	1	1	2	1	Negative	2	Negative	Negative	Negative	Negative	Negative	Negative	Negative	Negative	Negative	Negative
1	30	1	4	yes	yes	2	2	no	no	no	no	yes	no	yes	no	no	3	2	1	38.6	1	20	2	95	2	3	Negative	None	2	2	2	2	2	2	1	2	2	Negative	2	Negative	Negative	Negative	Negative	Negative	Negative	Negative	Negative	Negative	Negative
2	49	2	6	yes	yes	2	2	no	no	no	no	yes	no	no	no	no	7	2	1	36.5	2	16	2	88	2	2	Positive	InfA(H1N1)	2	2	2	1	2	1	1	1	2	Negative	1	Negative	Negative	Negative	Negative	Negative	Negative	Negative	Negative	Negative	Negative
2	40	1	9	yes	yes	2	2	no	no	no	no	yes	no	yes	no	no	1	2	1	40.6	1	32	1	148	1	1	Negative	None	2	2	2	2	2	2	1	2	2	Negative	2	Negative	Negative	Negative	Negative	Negative	Negative	Negative	Negative	Negative	Negative
1	40	2	5	yes	yes	2	1	no	no	no	no	no	no	no	no	yes	5	2	1	38	1	18	2	80	2	2	Negative	None	2	2	2	2	2	2	1	2	2	Negative	2	Negative	Negative	Negative	Negative	Negative	Negative	Negative	Negative	Negative	Negative
1	76	2	3	yes	yes	1	1	no	no	no	no	no	no	yes	no	no	1	1	1	37.4	2	18	2	87	2	1	Positive	Rhino	2	2	2	1	2	1	1	2	1	Negative	2	Negative	Negative	Negative	Negative	Negative	Negative	Negative	Negative	Negative	Negative
1	72	2	12	yes	yes	2	1	yes	no	no	no	no	no	no	yes	no	1	2	1	37	2	20	2	122	1	2	Negative	None	2	1	2	2	2	1	1	2	2	Negative	2	Negative	Negative	Negative	Negative	Negative	Negative	Negative	Negative	Negative	Negative
1	76	1	8	yes	yes	1	2	no	no	no	yes	no	no	no	no	no	14	1	2	38	1	30	1	147	1	3	Negative	None	2	2	2	2	2	2	1	2	2	Negative	2	Negative	Negative	Negative	Negative	Negative	Negative	Negative	Negative	Negative	Negative
2	56	1	4	yes	yes	1	1	yes	no	yes	no	no	no	no	no	no	7	1	1	37.4	2	18	2	91	2	1	Positive	InfA(H1N1),EV, Rhino	2	2	1	2	2	1	2	1	1	Negative	1	Negative	Negative	Negative	Negative	Negative	Negative	Negative	Negative	Negative	Negative
2	60	2	7	yes	yes	1	2	no	no	no	no	yes	no	no	no	no	5	1	1	36.5	2	22	1	88	2	4	Negative	None	2	2	2	2	2	2	1	2	2	Negative	2	Negative	Negative	Negative	Negative	Negative	Negative	Negative	Negative	Negative	Negative
2	75	2	8	no	yes	2	2	yes	no	no	no	no	no	yes	no	no	2	1	2	38.4	1	22	1	83	2	2	Negative	None	2	2	2	2	2	2	1	2	2	Negative	2	Negative	Negative	Negative	Negative	Negative	Negative	Negative	Negative	Negative	Negative
1	72	2	7	yes	yes	2	2	yes	no	no	no	no	no	no	no	no	5	2	1	36	2	18	2	82	2	4	Negative	None	2	2	2	2	2	2	1	2	2	Negative	2	Negative	Negative	Negative	Negative	Negative	Negative	Negative	Negative	Negative	Negative
1	69	2	5	yes	yes	1	1	no	no	no	no	no	no	no	no	yes	3	2	1	36.7	2	20	2	101	1	3	Positive	RSV,PV	2	2	1	2	2	1	1	2	2	Negative	2	Negative	Negative	Negative	Negative	Negative	Negative	Negative	Negative	Negative	Negative
2	37	2	15	yes	no	2	2	no	no	no	no	no	no	no	no	yes	14	1	2	36.5	2	34	1	74	2	2	Positive	Rhino, RSV,EV,PV,AV	2	2	1	2	2	1	1	2	1	Negative	2	Negative	Negative	Negative	Negative	Negative	Negative	Negative	Negative	Negative	Negative
2	52	1	12	yes	yes	2	1	yes	no	no	no	no	no	yes	no	no	7	1	1	39	1	28	1	136	1	3	Negative	None	2	2	2	2	1	1	1	2	2	Negative	2	Negative	Negative	Negative	Negative	Negative	Negative	Negative	Negative	Negative	Negative
2	54	2	5	yes	yes	2	1	no	no	yes	no	yes	no	yes	no	no	3	1	1	39	1	22	1	116	1	3	Negative	None	2	1	2	2	2	1	1	2	2	Negative	2	Negative	Negative	Negative	Negative	Negative	Negative	Negative	Negative	Negative	Negative
1	41	1	9	yes	yes	1	1	no	yes	no	no	yes	no	no	no	no	5	1	1	39.5	1	21	1	104	1	2	Positive	InfA(H1N1), Rhino	2	2	2	1	2	1	1	1	1	Negative	1	Negative	Negative	Negative	Negative	Negative	Negative	Negative	Negative	Negative	Negative
1	66	2	4	yes	yes	2	2	yes	no	no	yes	no	no	yes	no	no	3	1	1	37.1	2	20	2	100	2	1	Positive	InfA(H1N1),AV, Rhino	2	2	1	2	2	1	1	1	1	Negative	1	Negative	Negative	Negative	Negative	Negative	Negative	Negative	Negative	Negative	Negative
1	31	2	4	yes	yes	1	1	no	no	no	no	no	yes	no	no	no	14	1	2	36.6	2	19	2	113	1	2	Negative	None	2	2	2	2	2	2	1	2	2	Negative	2	Negative	Negative	Negative	Negative	Negative	Negative	Negative	Negative	Negative	Negative
1	54	1	4	yes	yes	2	1	no	no	no	no	no	no	no	no	yes	7	1	1	38.1	1	20	2	87	2	2	Positive	Rhino	2	2	2	1	2	1	1	2	1	Negative	2	Negative	Negative	Negative	Negative	Negative	Negative	Negative	Negative	Negative	Negative
2	72	2	3	yes	yes	2	2	no	no	no	no	no	no	no	no	yes	7	1	1	38.5	1	25	1	102	1	2	Negative	None	2	2	2	2	2	2	3	2	2	Negative	2	Negative	Negative	Negative	Negative	Negative	Negative	Negative	Negative	Negative	Negative
2	40	2	3	yes	yes	1	2	yes	no	no	no	no	no	no	no	no	2	1	1	37.6	2	18	2	126	1	1	Positive	Rhino, EV	2	2	1	2	2	1	3	2	1	Negative	2	Negative	Negative	Negative	Negative	Negative	Negative	Negative	Negative	Negative	Negative
2	57	1	9	yes	yes	2	1	yes	no	no	no	no	no	yes	no	no	12	1	2	40	1	20	2	148	1	3	Positive	Rhino,Para4	2	2	2	1	2	1	3	2	1	Negative	2	Negative	Negative	Negative	Negative	Negative	Negative	yes	Negative	Negative	Negative
1	66	1	14	yes	yes	2	1	yes	no	yes	no	no	no	no	no	no	1	2	1	37	2	25	1	113	1	8	Negative	None	2	1	2	2	2	1	1	2	2	Negative	2	Negative	Negative	Negative	Negative	Negative	Negative	Negative	Negative	Negative	Negative
1	49	2	5	yes	yes	1	1	yes	no	yes	no	no	no	no	no	no	5	1	1	36.9	2	22	1	120	1	5	Positive	AV	1	2	2	2	2	1	3	2	2	Negative	2	Negative	Negative	Negative	Negative	Negative	Negative	Negative	Negative	Negative	Negative
2	56	2	8	yes	yes	1	2	yes	no	no	yes	yes	no	no	no	no	7	2	1	38.6	1	18	2	70	2	2	Negative	None	2	2	2	2	2	2	1	2	2	Negative	2	Negative	Negative	Negative	Negative	Negative	Negative	Negative	Negative	Negative	Negative
1	40	2	8	yes	yes	2	1	no	no	no	no	no	no	yes	no	no	12	1	2	38.1	1	20	2	106	1	4	Negative	None	2	2	2	2	1	1	2	2	2	Negative	2	Negative	Negative	Negative	Negative	Negative	Negative	Negative	Negative	Negative	Negative
1	25	1	8	yes	yes	1	2	yes	no	no	no	no	no	yes	no	no	3	1	1	39.2	1	26	1	137	1	3	Positive	Rhino	1	2	2	2	2	1	1	2	1	Negative	2	Negative	Negative	Negative	Negative	Negative	Negative	Negative	Negative	Negative	Negative
2	37	1	8	yes	yes	1	1	yes	no	no	no	no	no	no	no	no	1	1	1	37.8	2	18	2	101	1	1	Positive	InfA(H1N1)	1	2	2	2	2	1	1	1	2	Negative	1	Negative	Negative	Negative	Negative	Negative	Negative	Negative	Negative	Negative	Negative
2	45	2	4	yes	yes	1	1	yes	no	no	no	no	no	no	no	no	1	1	1	39.1	1	18	2	102	1	4	positive	InfA(H1N1)	1	2	2	2	2	1	1	1	2	Negative	1	Negative	Negative	Negative	Negative	Negative	Negative	Negative	Negative	Negative	Negative
2	76	2	18	yes	no	1	1	no	no	no	yes	no	no	no	no	no	7	1	2	37.3	2	24	2	86	2	4	negative	None	2	2	2	2	2	2	1	2	2	Negative	2	Negative	Negative	Negative	Negative	Negative	Negative	Negative	Negative	Negative	Negative
1	76	2	8	yes	yes	2	2	yes	no	no	no	no	no	no	no	no	14	2	2	37.9	2	17	2	88	2	3	positive	InfA(H1N1)	1	2	2	2	2	1	1	1	2	Negative	1	Negative	Negative	Negative	Negative	Negative	Negative	Negative	Negative	Negative	Negative
1	74	2	7	yes	yes	2	1	no	no	no	no	no	no	yes	no	no	3	2	1	38.8	1	21	2	106	1	6	negative	None	2	2	2	2	2	2	1	2	2	Negative	2	Negative	Negative	Negative	Negative	Negative	Negative	Negative	Negative	Negative	Negative
1	51	2	5	yes	yes	1	2	yes	no	no	no	no	no	yes	no	no	5	1	1	38	1	18	2	107	1	2	Not done	Not done	2	1	2	2	2	1	1	Not done	Not done	Not done	Not done	Not done	Not done	Not done	Not done	Not done	Not done	Not done	Not done	Not done	Not done
1	41	2	9	yes	yes	1	1	no	no	no	no	no	no	no	no	yes	4	1	1	38	1	24	1	97	2	3	Not done	Not done	2	2	2	2	1	1	1	Not done	Not done	Not done	Not done	Not done	Not done	Not done	Not done	Not done	Not done	Not done	Not done	Not done	Not done
[truncated: 31 more columns]

## Sheet: Definitions
Item	Definition
1	Positive or present
2	Negative or not present
RVD	Retroviral disease
